# Supplementary material for: Genomic Diversity of Enterotoxigenic Strains of Bacteroides fragilis
Source: PLoS One. 2016 Jun 27;11(6):e0158171. doi: 10.1371/journal.pone.0158171 (PMC4922554; doi:10.1371/journal.pone.0158171)
Supplement: S1 Table — (XLSX) [file pone.0158171.s005.xlsx]

## Sheet: 2-078382-3
Genes present in ETBF strain 2-078382-3 but not strain NCTC 9343 with annotations
Contig	RAST Gene ID	Length	Function	Putative pathway/origin
1	3	314	acyltransferase 3	Capsule
1	5	390	glycosyl transferase, group 1
1	7	350	WbjC
1	9	401	Probable capsular polysaccharide bisynthesis glycosyl transferase
1	10	388	Glycosyltransferase
2	153	49	Oligopeptide transporter, OPT family
4	208	138	Ser-tRNA(Ala) deacylase; Gly-tRNA(Ala) deacylase
4	224	150	Glucosamine--fructose-6-phosphate aminotransferase [isomerizing] (EC 2.6.1.16)
4	270	507	perforin protein
6	319	43	Oxidoreductase	Metabolism
6	320	88	Putative outer membrane protein, probably involved in nutrient binding
10	481	71	Conserved membrane protein	Membrane transport
12	483	67	Dipeptidyl peptidase IV
13	484	38	Outer membrane lipoprotein omp16 precursor
14	507	337	mannosyltransferase B	Capsule
14	510	419	Polysaccharide biosynthesis protein
14	513	92	Galactoside O-acetyltransferase (EC 2.3.1.18)
14	581	54	Transcription accessory protein (S1 RNA-binding domain)	Metabolism
14	586	535	Trehalase (EC 3.2.1.28)
14	590	544	putative outer membrane protein probably involved in nutrient binding
14	591	1010	TonB family protein / TonB-dependent receptor
14	593	346	Phosphatidylinositol-specific phospholipase C (EC 4.6.1.13)
16	643	125	Helix-turn-helix motif	Membrane transport/ Transcription
16	644	81	putative membrane protein
16	668	224	N-Acetylneuraminate cytidylyltransferase (EC 2.7.7.43)
18	746	83	Isoleucyl-tRNA synthetase (EC 6.1.1.5)
19	832	160	putative recombination protein	Phage
19	833	149	Phage protein
19	834	391	Putative ATP-dependent helicase
19	835	249	Primosomal protein I
19	843	48	Integrase
19	853	247	putative DNA methylase
19	855	424	Phage terminase, large subunit [SA bacteriophages 11, Mu50B]
19	858	121	XRE family transcriptional regulator
19	874	258	Phage antirepressor protein	Phage
19	877	1929	Phage-related protein
20	912	196	Phage protein
20	941	224	Aquaporin Z
20	980	202	Mobile element protein
21	1011	1132	FIG007317: Chromosome segregation protein SMC-like
24	1179	137	COG1720: Uncharacterized conserved protein
24	1267	114	DNA helicase related protein
24	1298	121	FIG039061: hypothetical protein related to heme utilization
24	1318	403	YeeC-like protein	Restriction modification system
24	1319	634	FIG006126: DNA helicase, restriction/modification system component YeeB
24	1320	899	FIG045374: Type II restriction enzyme, methylase subunit YeeA
24	1342	56	Prolyl endopeptidase (EC 3.4.21.26)
24	1360	232	Putative mannosyltransferase involved in polysaccharide biosynthesis	Capsule
24	1367	443	conserved hypothetical protein-putative transmembrane protein
24	1498	54	Proline dehydrogenase (EC 1.5.99.8) (Proline oxidase) / Delta-1-pyrroline-5-carboxylate dehydrogenase (EC 1.5.1.12)	Meatbolism/ Duplication
24	1499	107	Proline dehydrogenase (EC 1.5.99.8) (Proline oxidase) / Delta-1-pyrroline-5-carboxylate dehydrogenase (EC 1.5.1.12)
24	1566	372	HigA protein (antitoxin to HigB)	Metabolism
24	1571	358	Alcohol dehydrogenase (EC 1.1.1.1)
24	1572	408	Lanthionine biosynthesis cyclase LanC
24	1573	719	Lanthionine biosynthesis protein LanB
24	1574	281	Lanthionine biosynthesis protein LanB
24	1590	64	transposase	Mobile DNA element
24	1591	105	Mobile element protein
24	1592	615	Radical SAM domain protein
24	1601	66	DnaD domain protein
24	1624	53	Conserved protein, with a weak D-galactarate dehydratase/altronate hydrolase domain
24	1637	76	acyl carrier protein	Metabolism
24	1643	332	Glycerol dehydrogenase (EC 1.1.1.6)
24	1644	319	CDP-glycerol:poly(glycerophosphate) glycerophosphotransferase (EC 2.7.8.12)
32	1879	109	Death on curing protein, Doc toxin	Toxin-antitoxin system
32	1880	83	Prevent host death protein, Phd antitoxin
32	1881	417	Mob421 protein
33	2046	40	Putative outer membrane protein, probably involved in nutrient binding
33	2129	311	putative glycosyltransferase - possibly involved in cell wall localization and side chain formation of rhamnose-glucose polysaccharide	Glycosylation
33	2130	428	Putative glycosyltransferase
35	2302	47	TonB family protein / TonB-dependent receptor	Mobile DNA element
37	2306	87	Integrase
37	2411	131	Putative Gp2	Unknown
37	2412	293	internalin, putative
37	2466	259	probable lipoprotein YPO2292
37	2575	406	fragilysin	PAI
37	2577	390	MPII
37	2589	68	Mobilization protein BmgA
37	2704	69	2-amino-4-hydroxy-6-hydroxymethyldihydropteridine pyrophosphokinase (EC 2.7.6.3)
39	2715	94	Phage NinI serine/threonine phosphatase
40	2790	233	Ferredoxin
40	3010	134	putative two-component system response regulator
40	3026	971	putative helicase	Transcription
40	3029	44	DnaD domain protein
40	3048	305	Glycosyltransferase (EC 2.4.1.-)
47	3233	332	Integrase
47	3409	187	putative ribose phosphate pyrophosphokinase
47	3427	440	DNA mismatch repair protein MutS	DNA repair
47	3430	356	COG1357: Uncharacterized low-complexity proteins
47	3454	275	transposase
50	3545	469	N-6 DNA methylase
50	3595	276	Methionine ABC transporter ATP-binding protein	Metabolism/ Duplication
50	3596	339	Methionine ABC transporter ATP-binding protein
50	3613	294	Glycosyltransferase (EC 2.4.1.-)	Glycosylation
50	3620	77	acyl carrier protein
50	3635	436	Endo-1,4-beta-mannosidase
51	3735	40	Putative DNA-binding protein in cluster with Type I restriction-modification system
51	3863	153	Integrase
51	3893	54	Rubredoxin
53	4152	281	Glycosyl transferase, family 2	Glycosylation
53	4153	350	N-acetylneuraminate synthase (EC 2.5.1.56)
53	4154	207	N-Acetylneuraminate cytidylyltransferase (EC 2.7.7.43)
53	4162	387	glycosyltransferase( EC:2.4.1.- )
Grey	Semi-consecutive specific genes
Red	BFT PAI
Putative operons	Total genes	% of Total genes
Non-consecutive	31	30.0971
Semi-consectuive	72	69.9029

## Sheet: 20793-3
Genes present in ETBF strain 20793-3 but not in NCTC 9343 with annotations
Contig	RAST Gene ID	Length	Function	Putative pathway/origin
1	86	49	Mobile element protein
4	128	111	HipA protein	Mobile DNA element
4	131	432	Mobile element protein
5	343	43	Beta-galactosidase (EC 3.2.1.23)
5	369	39	Mobile element protein	Mobile DNA element
5	371	1097	TonB family protein / TonB-dependent receptor
5	379	50	Mobile element protein
5	399	99	MloA protein, putative	Duplication
5	400	197	MloA protein, putative
5	430	311	putative glycosyltransferase - possibly involved in cell wall localization and side chain formation of rhamnose-glucose polysaccharide	Glycosylation
5	431	489	Putative glycosyltransferase
5	616	195	clindamycin resistance transfer factor BtgA	Drug resistance transfer
5	620	294	Protein involved in catabolism of external DNA
8	704	377	Prokaryotic ATPase	Conjugative transposon
8	712	68	Conjugative transposon protein TraA
8	716	243	Conjugative transposon protein TraD
8	730	176	Lysozyme-related protein
8	823	276	Methionine ABC transporter ATP-binding protein	Metabolism/ Duplication
8	824	339	Methionine ABC transporter ATP-binding protein
8	827	228	HipA protein
8	839	150	dTDP-4-dehydrorhamnose 3,5-epimerase (EC 5.1.3.13)	Capsule
8	840	304	UDP-glucose dehydrogenase (EC 1.1.1.22)
8	841	204	UDP-glucose 4-epimerase (EC 5.1.3.2)
8	850	330	Glycosyl transferase, family 8 domain
8	851	380	glycosyl transferase, group 1
8	853	302	Esterase, SGNH hydrolase-type domain
8	855	46	UDP-glucose dehydrogenase (EC 1.1.1.22)
8	856	41	UDP-glucose dehydrogenase (EC 1.1.1.22)
8	857	60	UDP-glucose 6-dehydrogenase (EC 1.1.1.22)
8	862	79	Mobile element protein
8	876	436	Endo-1,4-beta-mannosidase
11	1126	510	unknown	Capsule
11	1127	370	WcgA
11	1128	316	Putative glycosyltransferase
11	1129	473	Putative polymerase
11	1133	105	Tlr1343 protein
11	1135	332	Putative glycosyltransferase
11	1137	384	Capsular polysaccharide synthesis enzyme Cap5F
11	1184	1083	Helicase, C-terminal:DEAD/DEAH box helicase, N-terminal	DNA
11	1185	529	Cell division protein FtsK
11	1186	667	ATPase involved in DNA repair
11	1201	42	putative transposase
12	1259	110	DNA adenine methylase (EC 2.1.1.72)	Mobile DNA element
12	1264	352	Patatin
12	1268	73	transposase
12	1269	346	Putative ATP-binding protein
12	1299	171	Lincosamide nucleotidyltransferase	Mobilization protein
12	1301	64	acetyltransferase, GNAT family
12	1303	468	mobilization protein
12	1309	428	Integrase
12	1362	363	Thiol-activated cytolysin	Duplication/ Putative mobile DNA element
12	1363	516	Thiol-activated cytolysin
12	1369	431	Integrase
13	1464	364	O-antigen flippase Wzx	Duplication/ Capsule
14	1465	136	O-antigen flippase Wzx
16	1564	337	Lipopolysaccharide core biosynthesis protein RfaS	Capsule
16	1566	383	Eps11O
16	1568	257	Ketoacyl reductase hetN (EC 1.3.1.-)
16	1569	111	3-oxoacyl-[acyl-carrier protein] reductase (EC 1.1.1.100)
16	1570	50	3-oxoacyl-[acyl-carrier protein] reductase (EC 1.1.1.100)
16	1572	363	Glycosyltransferase
16	1575	104	Transposase
16	1580	51	transcriptional regulator, XRE family
16	1582	313	HipA protein
17	1628	345	Transposase
18	1642	109	Arsenical resistance operon repressor
18	1689	468	mobilization protein	Mobilization Dna element
18	1692	856	adenine/cytosine DNA methyltransferase
20	1751	197	Branched-chain amino acid transport protein AzlC	Metabolism
20	1752	244	Methyltransferase, UbiE/COQ5 family
21	1795	896	Type III restriction-modification system DNA endonuclease res (EC 3.1.21.5)
22	1842	1486	Phage-related protein	Phage
22	1852	381	Phage major capsid protein #Fam0003
22	1853	196	Phage head maturation protease
22	1854	427	Phage portal protein
22	1855	569	Putative terminase large subunit
22	1863	117	Phage protein
22	1897	189	Phosphoheptose isomerase (EC 5.3.1.-)	Capsule
22	1899	249	Putative mannosyltransferase involved in polysaccharide biosynthesis
22	1901	337	mannosyltransferase B
22	1993	187	PhnO protein
22	2053	259	probable lipoprotein YPO2292	Signal transduction
22	2058	95	Two-component system response regulator
22	2081	50	aldo/keto reductase family oxidoreductase
23	2218	69	2-amino-4-hydroxy-6-hydroxymethyldihydropteridine pyrophosphokinase (EC 2.7.6.3)
23	2412	299	ISSpo3, transposase
23	2432	385	AAA+ superfamily protein
23	2467	187	putative ribose phosphate pyrophosphokinase	DNA repair/ Transcription
23	2473	437	DNA-cytosine methyltransferase (EC 2.1.1.37)
23	2475	946	Endonuclease
23	2478	169	Very-short-patch mismatch repair endonuclease (G-T specific)
23	2479	578	RloF
23	2490	631	ATPase involved in DNA repair
23	2506	489	Modification methylase PstI (EC 2.1.1.72)	Restriction modification system
23	2507	311	Type II restriction enzyme BsuBI (EC 3.1.21.4)
23	2511	511	Mobilization protein
23	2535	499	Integrase
23	2559	327	Glycosyltransferase (EC 2.4.1.-)	Glycosylation
23	2562	428	Putative glycosyltransferase
23	2565	348	Putative glycosyltransferase
24	2613	138	Ser-tRNA(Ala) deacylase; Gly-tRNA(Ala) deacylase
24	2630	150	Glucosamine--fructose-6-phosphate aminotransferase [isomerizing] (EC 2.6.1.16)
24	2696	248	DNA modification	Phage
24	2699	448	Retron-type RNA-directed DNA polymerase (EC 2.7.7.49)
24	2702	300	Phage tail fiber protein
24	2704	1413	Phage-related protein
24	2706	1242	massive surface protein MspG
24	2715	507	Phage protein
24	2717	833	Phage (Mu-like) virion morphogenesis protein
24	2737	68	Two-component system sensor histidine kinase
26	2813	261	Polysaccharide biosynthesis protein CpsM(V)
27	2836	70	Lipopolysaccharide biosynthesis protein RffA	Cell surface
27	2841	971	putative helicase
27	2856	134	putative two-component system response regulator
27	2916	1111	Merozoite surface protein 3 alpha	Phage
27	2921	539	probable tail fiber protein
28	2938	322	Phage terminase, large subunit
28	2944	406	fragilysin	PAI
28	2946	390	MPII
28	2959	73	Mobilization protein BmgA
28	3011	681	protein of unknown function DUF262	Unknown
28	3017	213	Glyoxalase family protein
28	3018	280	Formamidopyrimidine-DNA glycosylase (EC 3.2.2.23)
28	3020	244	Bll5160 protein
29	3165	272	Ferredoxin
30	3211	97	Putative outer membrane protein, probably involved in nutrient binding
30	3300	333	Hydroxymethylpyrimidine ABC transporter, substrate-binding component
32	3411	60	Tyrosine type site-specific recombinase	Phage
32	3419	88	transposase
32	3424	145	GPW/gp25 family protein
32	3426	135	UPF0332 protein TM1000
32	3434	516	Phage tail sheath protein FI
32	3435	602	Phage tail sheath protein FI
32	3438	195	N-acetylmuramoyl alanine amidase
35	3518	494	conserved hypothetical protein, (pXO1-133)
35	3561	359	Prophage Lp2 protein 6
35	3585	121	FIG039061: hypothetical protein related to heme utilization
35	3621	56	Prolyl endopeptidase (EC 3.4.21.26)	Cell wall
35	3625	694	putative cell wall-binding protease
35	3638	275	ATPase	Capsule
35	3646	341	Alpha-1,4-N-acetylgalactosamine transferase PglJ (EC 2.4.1.-)
35	3647	282	Glycosyltransferase
35	3649	239	Polysaccharide biosynthesis protein CpsM(V)
35	3658	136	Tlr1343 protein
35	3667	93	YoeB toxin protein
35	3695	538	Two-component system sensor histidine kinase
35	3784	73	Proline dehydrogenase (EC 1.5.99.8) (Proline oxidase) / Delta-1-pyrroline-5-carboxylate dehydrogenase (EC 1.5.1.12)	Metabolism/ Duplication
35	3785	107	Proline dehydrogenase (EC 1.5.99.8) (Proline oxidase) / Delta-1-pyrroline-5-carboxylate dehydrogenase (EC 1.5.1.12)
35	3880	53	Conserved protein, with a weak D-galactarate dehydratase/altronate hydrolase domain	Capsule
35	3890	280	unknown
35	3891	481	flippase Wzx
35	3895	354	N-acetylneuraminate synthase (EC 2.5.1.56)
35	3897	248	Spore coat polysaccharide biosynthesis protein spsF
37	4016	224	N-Acetylneuraminate cytidylyltransferase (EC 2.7.7.43)	Mobile DNA element
37	4023	47	Glycosyltransferase (EC 2.4.1.-)
37	4027	130	Mobile element protein
37	4040	98	putative membrane protein	Membrane protein
37	4041	125	Helix-turn-helix motif
39	4124	58	Possible regulatory protein
39	4265	153	Integrase	Mobile DNA element
39	4266	38	Integrase
39	4267	164	Integrase
39	4268	49	Integrase
39	4305	54	Rubredoxin
43	4429	224	transposase
Grey	Semi-consecutive specific genes
Red	BFT PAI
Putative operons	Total genes	% of total genes
Non-consecutive	32	19.3939
Semi-consectuive	133	80.6061

## Sheet: 20656-2-1
Genes present in ETBF strain 20656-2-1 but not NCTC 9343 with annotations
Contig	RAST Gene ID	Length	Function	Putative pathway/origin
1	95	49	Mobile element protein
1	159	291	Arginase (EC 3.5.3.1)
1	393	40	TPR-repeat-containing protein
1	411	311	putative glycosyltransferase - possibly involved in cell wall localization and side chain formation of rhamnose-glucose polysaccharide
1	554	40	Potassium-transporting ATPase A chain (EC 3.6.3.12) (TC 3.A.3.7.1)
1	601	576	Bipolar DNA helicase HerA
5	732	276	Methionine ABC transporter ATP-binding protein	Metabolism/ Duplication
5	733	339	Methionine ABC transporter ATP-binding protein
6	746	420	Membrane protein involved in the export of O-antigen, teichoic acid lipoteichoic acids
7	774	436	Endo-1,4-beta-mannosidase
18	1148	229	Protein serine/threonine phosphatase PrpC, regulation of stationary phase	Restriction modification system
18	1151	1376	protein kinase, putative
18	1155	471	type I restriction-modification system, S subunit, putative
18	1158	483	Methyl-accepting chemotaxis protein
18	1162	78	Mobile element protein
18	1164	154	Mobile element protein
18	1247	911	Phage T7 exclusion protein	Phage
18	1248	616	ATPase involved in DNA repair
18	1255	568	Exoenzymes regulatory protein AepA in lipid-linked oligosaccharide synthesis cluster
19	1303	98	Putative phosphatase	Capsule
19	1304	215	Phosphoheptose isomerase (EC 5.3.1.-)
19	1306	376	glycosyl transferase, group 1
19	1309	99	UDP-glucose 4-epimerase (EC 5.1.3.2)
20	1389	71	ATP-dependent DNA helicase	Restriction modification system
21	1395	49	Type I restriction-modification system, specificity subunit S (EC 3.1.21.3)
23	1413	240	Polysaccharide biosynthesis protein CpsM(V)
29	1660	189	Phosphoheptose isomerase (EC 5.3.1.-)	Capsule
29	1662	249	Putative mannosyltransferase involved in polysaccharide biosynthesis
29	1664	337	mannosyltransferase B
29	1689	87	Integrase
29	1788	259	probable lipoprotein YPO2292
29	1964	390	fragilysin	PAI
29	1967	390	MPII
29	1980	68	Mobilization protein BmgA
29	2037	69	2-amino-4-hydroxy-6-hydroxymethyldihydropteridine pyrophosphokinase (EC 2.7.6.3)	Phage
29	2044	110	probable bacteriophage protein
30	2110	672	Modification methylase (EC 2.1.1.37)
32	2156	189	putative ribose phosphate pyrophosphokinase	Phage
32	2164	186	conserved hypothetical phage-like protein
32	2165	1024	putative DNA methylase
32	2167	663	PHP N-terminal domain protein
32	2171	338	putative DNA methylase
32	2173	558	Mobile element protein
32	2174	317	putative DNA methylase
32	2178	442	Rhs-family protein
33	2199	138	Single-stranded DNA-binding protein
33	2213	200	Phage protein	Phage
33	2216	161	DNA adenine methyltransferase, phage-associated
33	2234	125	putative excisionase
33	2356	385	AAA+ superfamily protein
35	2468	150	Glucosamine--fructose-6-phosphate aminotransferase [isomerizing] (EC 2.6.1.16)
37	2601	339	membrane protein, putative	Membrane protein
37	2606	412	Glycosyltransferase
38	2615	300	Esterase, SGNH hydrolase-type domain
40	2871	279	Ferredoxin
42	3210	121	FIG039061: hypothetical protein related to heme utilization
42	3246	56	Prolyl endopeptidase (EC 3.4.21.26)
43	3275	93	YoeB toxin protein
44	3394	107	Proline dehydrogenase (EC 1.5.99.8) (Proline oxidase) / Delta-1-pyrroline-5-carboxylate dehydrogenase (EC 1.5.1.12)
44	3434	243	Conjugative transposon protein TraD
44	3448	176	Lysozyme-related protein
44	3538	53	Conserved protein, with a weak D-galactarate dehydratase/altronate hydrolase domain	Capsule
45	3546	263	Glycosyl transferase, group 2 family protein
45	3547	356	capsular polysaccharide biosynthesis protein
46	3677	224	N-Acetylneuraminate cytidylyltransferase (EC 2.7.7.43)
47	3707	98	putative membrane protein	Membrane protein
47	3708	125	Helix-turn-helix motif
50	3780	40	Putative DNA-binding protein in cluster with Type I restriction-modification system
50	3910	153	Integrase
50	3924	581	Bipolar DNA helicase HerA	DNA repair
50	3933	98	putative excisionase
51	3963	54	Rubredoxin
56	4137	387	Alpha-lytic protease precursor (EC 3.4.21.12) (Alpha-lytic endopeptidase)	Mobile DNA element
56	4140	174	Glycerate kinase (EC 2.7.1.31)
57	4144	316	repA
57	4149	82	Addiction module toxin, Txe/YoeB
58	4152	95	Replication protein
60	4154	678	core protein
Grey	Semi-consecutive specific genes
Red	BFT PAI
Putative operons	Total genes	% of total genes
Non-consecutive	12	15.3846
Semi-consecutive	66	84.6154

## Sheet: 86-5443-2-2
Genes present in ETBF strain 86-5443-2-2 but not NCTC 9343 with annotations
Contig	RAST Gene ID	Length	Function	Putative pathway/origin
5	384	311	putative glycosyltransferase - possibly involved in cell wall localization and side chain formation of rhamnose-glucose polysaccharide
8	700	276	Methionine ABC transporter ATP-binding protein	Metabolism/ Duplication
8	701	339	Methionine ABC transporter ATP-binding protein
8	718	294	Glycosyltransferase (EC 2.4.1.-)	Capsule
8	725	77	putative acyl carrier protein
8	740	436	Endo-1,4-beta-mannosidase
13	918	85	tetracycline resistance element mobilization regulatory protein RteC	Mobile DNA element
13	920	113	Uncharacterized phage-associated protein
13	926	84	Conjugative transposon protein TraA
13	930	243	Conjugative transposon protein TraD
13	944	98	Lysozyme-related protein	Unknown
13	946	357	Hypothetical radical SAM family enzyme, NOT coproporphyrinogen III oxidase, oxygen-independent
13	1043	388	Glycosyltransferase	Capsule
13	1044	401	Probable capsular polysaccharide bisynthesis glycosyl transferase
13	1046	350	WbjC
13	1048	390	glycosyl transferase, group 1
13	1050	314	acyltransferase 3
16	1102	1132	FIG007317: Chromosome segregation protein SMC-like
18	1165	62	putative transposase	Mobile DNA element
18	1168	114	putative excisionase
18	1182	277	putative antirepressor
18	1194	166	Lysozyme-related protein
20	1206	92	Glucosamine--fructose-6-phosphate aminotransferase [isomerizing] (EC 2.6.1.16)	Mobile DNA element
20	1207	357	transposase
20	1211	178	Glutamate-rich protein grpB
20	1214	165	HD superfamily hydrolase
20	1217	429	transposase
20	1219	162	Glucosamine--fructose-6-phosphate aminotransferase [isomerizing] (EC 2.6.1.16)
20	1252	208	Serine type site-specific recombinase	Phage
20	1253	228	Putative phage protein
20	1264	189	putative ribose phosphate pyrophosphokinase
20	1291	49	Putative outer membrane protein, probably involved in nutrient binding
20	1307	349	Metallo cofactor biosynthesis protein, conjectural	Cytolysin, Duplication
20	1314	369	Thiol-activated cytolysin
20	1315	516	Thiol-activated cytolysin
23	1421	281	Glycosyl transferase, family 2	Capsule
23	1422	350	N-acetylneuraminate synthase (EC 2.5.1.56)
23	1423	207	N-Acetylneuraminate cytidylyltransferase (EC 2.7.7.43)
26	1588	73	Mobilization protein BmgA
26	1601	397	MPII	PAI
26	1603	406	Fragilysin
34	1870	419	Polysaccharide biosynthesis protein	Capsule
34	1873	337	mannosyltransferase B
35	1896	346	Phosphatidylinositol-specific phospholipase C (EC 4.6.1.13)	Metabolism/ Putative mobile DNA element
35	1903	535	Trehalase (EC 3.2.1.28)
35	1908	52	Transcription accessory protein (S1 RNA-binding domain)
36	1909	87	Integrase
50	2010	131	Putative Gp2	Putative mobile DNA element
50	2011	293	internalin, putative
50	2024	202	Mobile element protein
51	2057	231	Protein of unknown function DUF541	Unknown
51	2059	224	Aquaporin Z
51	2090	196	Phage protein
51	2151	259	probable lipoprotein YPO2292
52	2315	69	2-amino-4-hydroxy-6-hydroxymethyldihydropteridine pyrophosphokinase (EC 2.7.6.3)
56	2330	59	Long tail fiber protein p37
83	2727	150	Glucosamine--fructose-6-phosphate aminotransferase [isomerizing] (EC 2.6.1.16)
84	2872	305	Glycosyltransferase (EC 2.4.1.-)
84	2893	971	putative helicase
85	3128	279	Ferredoxin
85	3203	203	putative ribose phosphate pyrophosphokinase	Metabolism
85	3204	613	Reticulocyte binding-like protein 3
86	3225	52	toxin-antitoxin system, toxin component, HicA family	Phage
86	3227	423	Phage terminase, large subunit [SA bacteriophages 11, Mu50B]
86	3229	247	putative DNA methylase
86	3245	249	Primosomal protein I	DNA repair
86	3246	390	Putative ATP-dependent helicase
86	3248	159	putative recombination protein
86	3256	218	HNH homing endonuclease # Phage intron
90	3439	156	COG1720: Uncharacterized conserved protein
90	3556	121	FIG039061: hypothetical protein related to heme utilization
90	3576	403	YeeC-like protein	Restriction modification system
90	3577	634	FIG006126: DNA helicase, restriction/modification system component YeeB
90	3578	899	FIG045374: Type II restriction enzyme, methylase subunit YeeA
90	3602	56	Prolyl endopeptidase (EC 3.4.21.26)
90	3620	196	Polysaccharide biosynthesis protein CpsM(V)	Capsule
90	3627	447	conserved hypothetical protein-putative transmembrane protein
92	3747	95	TonB-dependent receptor
94	3753	54	Proline dehydrogenase (EC 1.5.99.8) (Proline oxidase) / Delta-1-pyrroline-5-carboxylate dehydrogenase (EC 1.5.1.12)	Metabolism/ Duplication
94	3754	107	Proline dehydrogenase (EC 1.5.99.8) (Proline oxidase) / Delta-1-pyrroline-5-carboxylate dehydrogenase (EC 1.5.1.12)
103	3776	1000	Phage tail length tape-measure protein	Phage
103	3783	415	putative phage-related protein
103	3784	199	putative protease
103	3785	417	Phage portal protein
103	3786	541	Phage terminase, large subunit
103	3801	146	putative recombination protein	Unknown
103	3803	238	COG0330: Membrane protease subunits, stomatin/prohibitin homologs
103	3857	372	HigA protein (antitoxin to HigB)	Metabolism
103	3862	358	Alcohol dehydrogenase (EC 1.1.1.1)
103	3863	408	Lanthionine biosynthesis cyclase LanC
103	3864	732	Lanthionine biosynthesis protein LanB
103	3865	281	Lanthionine biosynthesis protein LanB
103	3879	52	transposase	Mobile DNA element
103	3881	615	Radical SAM domain protein
103	3913	53	Conserved protein, with a weak D-galactarate dehydratase/altronate hydrolase domain
103	3926	76	putative acyl carrier protein	Metabolism
103	3932	332	Glycerol dehydrogenase (EC 1.1.1.6)
103	3934	319	CDP-glycerol:poly(glycerophosphate) glycerophosphotransferase (EC 2.7.8.12)
106	4060	224	N-Acetylneuraminate cytidylyltransferase (EC 2.7.7.43)
106	4083	81	putative membrane protein	Membrane protein
106	4084	125	Helix-turn-helix motif
108	4153	40	Putative DNA-binding protein in cluster with Type I restriction-modification system
108	4280	153	Integrase
110	4310	54	Rubredoxin
112	4434	93	TonB family protein / TonB-dependent receptor	Membrane transport
113	4435	93	TonB family protein / TonB-dependent receptor
118	4513	222	Phage-related protein	Phage
119	4514	256	Phage-related protein
Grey	Semi-consecutive specific genes
Red	BFT PAI
Putative operons	Total genes	% of total genes
Non-consecutive	26	24.0741
Semi-consectuive	82	75.9259
