# Supplementary material for: Genomic Diversity of Enterotoxigenic Strains of Bacteroides fragilis
Source: PLoS One. 2016 Jun 27;11(6):e0158171. doi: 10.1371/journal.pone.0158171 (PMC4922554; doi:10.1371/journal.pone.0158171)
Supplement: S2 Table — (XLSX) [file pone.0158171.s006.xlsx]

## Sheet: Sheet0
Table S2. Conserved ETBF-specific genes1
Gene function	ETBF strain 2-078382-3	ETBF strain 20793-2	ETBF strain 20656-2-1	ETBF strain 86-5443-2-2	ETBF strain BOB25	NTBF strain NCTC9343	NTBF strain 638R	NTBF strain YCH46
Capsular polysaccharide synthesis enzyme Cap5F	43858_00070	BF59_11480	BF60_07520	BF086_10680	VU15_RS04775		BF638R_RS05120	BF1107
Membrane protein (DUF 3098)	43858_03860	BF59_00960	BF60_01060	BF086_00760	VU15_RS21550		BF638R_RS00210	BF0051
Hypothetical protein	43858_03980	BF59_00870	BF60_00990	BF086_00640	VU15_RS21495	BF9343_RS00185	BF638R_RS00180	BF0038
Hypothetical protein, DNA binding domain	43858_04820	BF59_00040	BF60_00110	BF086_46340	VU15_RS21085	BF9343_RS00405	BF638R_RS21750	BF4534
Hypothetical protein	43858_06310	BF59_40800	BF60_37120	BF086_42320	VU15_RS18390		BF638R_RS18975	BF4080
Hypothetical protein	43858_06500	BF59_40610	BF60_36940	BF086_42130	VU15_RS18300	BF9343_RS18560	BF638R_RS18885	BF4064
Uncharaterized protein YchG, DNA repair	43858_09510	BF59_13200	BF60_06040	BF086_21040	VU15_RS19955		BF638R_RS21390	BF1977
Glycosyltransferase	43858_13480	BF59_36670	BF60_14110	BF086_37390	VU15_RS16375			BF3652
Hypothetical protein	43858_14160	BF59_37350	BF60_33160	BF086_38080	VU15_RS16685		BF638R_RS16980	BF3725
Hypthetical protein, aspartyl protease, OMP	43858_15130	BF59_38370	BF60_34670	BF086_39410	VU15_RS17150	BF9343_RS17425	BF638R_RS12700	BF3820
Beta-glucosidase BoGH3A	43858_15140	BF59_38380	BF60_34680	BF086_39420	VU15_RS17155	BF9343_RS04040	BF638R_RS04335	BF0940
Beta-galactosidase	43858_23320	BF59_19810	BF60_17280	BF086_19960	VU15_RS08150	BF9343_RS18355	BF638R_RS09145	BF1908
Fragilysin (BFT PAI)	43858_25560	BF59_29630	BF60_19610	BF086_16450	VU15_RS18695
Hypothetical protein (BFT PAI)	43858_25570	BF59_29640	BF60_19620	BF086_16440	VU15_RS18690
MPII (BFT PAI)	43858_25580	BF59_29650	BF60_19630	BF086_16430	VU15_RS18685
Hypothetical protein (CTn86)	43858_25860	BF59_29920	BF60_19900	BF086_16150	VU15_RS18560
Hypothetical protein (CTn86)	43858_26130	BF59_30190	BF60_20160	BF086_15870	VU15_RS18445
Demethylase (Ctn86)	43858_26140	BF59_30200	BF60_20170	BF086_15860	VU15_RS18440
Hypothetical protein (CTn86)	43858_26160	BF59_30220	BF60_20190	BF086_15840	VU15_RS18430		BF638R_RS17600
Phage integrase	43858_32180	BF59_13830	BF60_21060	BF086_25480	VU15_RS10090	BF9343_RS05660	BF638R_RS00920	BF2319
Protein of unknown function (DUF1273)	43858_33920	BF59_24850	BF60_21560	BF086_12900	VU15_RS11095	BF9343_RS08275	BF638R_RS09925	BF2867
ATP-dependent DNA helicase RecQ	43858_33930	BF59_24860	BF60_21550	BF086_12910	VU15_RS11100		BF638R_RS09945	BF2868
Transposase	43858_34280	BF59_25360	BF60_22260	BF086_12010	VU15_RS11310	BF9343_RS08175	BF638R_RS21280	BF2795
Hypothetical protein	43858_34860	BF59_06800	BF60_06420	BF086_06270	VU15_RS02795		BF638R_RS03205	BF0699
Hypothetical protein, polysaccharide biosynthesis	43858_35900	BF59_28260	BF60_26050	BF086_07270	VU15_RS06440	BF9343_RS13360	BF638R_RS06705	BF1533
Histidine Kinase	43858_38280	BF59_42540	BF60_38750	BF086_43950	VU15_RS19835	BF9343_RS20980	BF638R_RS20150	BF4293
Hypothetical protein	43858_38290	BF59_42530	BF60_38740	BF086_43940	VU15_RS19830
Hypothetical protein	43858_39430	BF59_43790	BF60_40170	BF086_45130	VU15_RS20455	BF9343_RS20495	BF638R_RS20795	BF4409
Hypothetical protein	43858_41740	BF59_15010	BF60_13260	BF086_14870	VU15_RS06110	BF9343_RS00200	BF638R_RS06885	BF1461
ABC transporter permease	43858_42230	BF59_15480	BF60_13740	BF086_15370	VU15_RS06320	BF9343_RS06675	BF638R_RS07095	BF1507
Hydrogenase transcriptional regulatory protein HoxA	43858_42310	BF59_15550	BF60_13810	BF086_15450	VU15_RS06355	BF9343_RS10370	BF638R_RS07130	BF1515
Hypothetical protein	43858_42480	BF59_39260	BF60_13950	BF086_15610	VU15_RS06405	BF9343_RS17865	BF638R_RS07165	BF1526
Glucose-1-phosphate thymidylyltransferase 2	43858_42530	BF59_15730	BF60_14000	BF086_15660	VU15_RS03380	BF9343_RS07135	BF638R_RS07185	BF0805
GCN5-related N-acetyl-transferase	43858_42770	BF59_16110	BF60_14260	BF086_16640	VU15_RS06585	BF9343_RS14045	BF638R_RS07350	BF1561
Plasma alpha-L-fucosidase	43858_44230	BF59_17680	BF60_15660	BF086_18060	VU15_RS07270	BF9343_RS03800	BF638R_RS04100	BF1720
Legend	BLASTp (% Similarity)
	1
	0.99
	0.95
	0.9
	0.8
	0.7
	<70%
	<10% Identitity (Paralog)
	No Match (Missing gene)
	No Match (Missing gene)
1 Genes colored red are found in all of the sequenced ETBF strains but none of the NTBF strains
