# Supplementary material for: Genomic Diversity of Enterotoxigenic Strains of Bacteroides fragilis
Source: PLoS One. 2016 Jun 27;11(6):e0158171. doi: 10.1371/journal.pone.0158171 (PMC4922554; doi:10.1371/journal.pone.0158171)
Supplement: S3 Table — (XLSX) [file pone.0158171.s007.xlsx]

## Sheet: Sheet0
Table S3. Genes identified in at least four of the five sequenced ETBF strains1
ETBF strain 20978382-3	ETBF strain 20793-3	ETBF strain 20656-2-1	ETBF strain 86-5443-2-2	ETBF strain BOB25	NTBF strain NCTC9343	NTBF strain 638R	NTBF strain YCH46	Annotation	Size	CTn86 locus?
43858_00070	BF59_11480	BF60_07520	BF086_10680	VU15_RS04775		BF638R_RS05120	BF1107	Capsular polysaccharide synthesis enzyme Cap5F	1050			ETBF associated genes	Genes	Annotated genes
43858_00080	BF59_11470	BF60_16640	BF086_10670	VU15_RS04770	BF9343_RS08905	BF638R_RS05115	BF1106	UDP glucose 4 epimerase	1020			ORFs <300bp	135	9
43858_00160	BF59_11340	BF60_10190	BF086_10590					Hypothetical	141			ORFs >300bp	52	32
43858_00570	BF59_10920	BF60_09780	BF086_10160					Hypothetical	120			Total	187	41
43858_00760	BF59_10720	BF60_09570	BF086_09950					Hypothetical	138
43858_00910	BF59_10570	BF60_09420	BF086_09800				BF1013	Hypothetical	198
43858_00920	BF59_10560	BF60_09410	BF086_09790					Hypothetical	150
43858_01230	BF59_10230	BF60_09080	BF086_08940					Hypothetical	153
43858_01320	BF59_10120	BF60_08990	BF086_08850					Hypothetical	156
43858_01600	BF59_43650	BF60_24070	BF086_27420	VU15_RS07810	BF9343_RS20425	BF638R_RS07265	BF2579	LicD Lipopolysaccharide cholinephosphotransferase	786
43858_02150	BF59_26370	BF60_24590	BF086_27980					Hypothetical	114
43858_02610	BF59_26800	BF60_25020	BF086_28450					Hypothetical	120
43858_03190	BF59_27770	BF60_25600	BF086_29040					Hypothetical	144
43858_03450	BF59_01450	BF60_01440	BF086_01180					Hypothetical	117
43858_03600	BF59_00020	BF60_00090	BF086_01030					Hypothetical	114
43858_03770	BF59_01070	BF60_01150	BF086_00850				BF0060	Hypothetical	195
43858_03860	BF59_00960	BF60_01060	BF086_00760	VU15_RS21550		BF638R_RS00210	BF0051	Hypothetical	1044
43858_03980	BF59_00870	BF60_00990	BF086_00640	VU15_RS21495	BF9343_RS00185	BF638R_RS00180	BF0038	Hypothetical	177
43858_04820	BF59_00040	BF60_00110	BF086_46340	VU15_RS21085	BF9343_RS00405	BF638R_RS21750	BF4534	Hypothetical	765
43858_04930	BF59_19330	BF60_16790	BF086_19350					Hypothetical	129
43858_05010		BF60_16710	BF086_19270	VU15_RS07870		BF638R_RS08840	BF1850	Transcriptional regulator, XRE family	242
43858_05090	BF59_19170	BF60_16630	BF086_19190	VU15_RS07830		BF638R_RS08800		LPS biosynthesis glycosyltransferase/Capsular polysaccharide glycosyltransferase biosynthesis protein WcbB	1011
43858_05100	BF59_19160	BF60_16620	BF086_19180			BF638R_RS08795		LPS biosynthesis transmembrane protein	1338
43858_05160	BF59_11530	BF60_12950	BF086_19120	VU15_RS03410	BF9343_RS03435	BF638R_RS08765	BF2581	Methyltransferase	528
43858_05740	BF59_35360	BF60_11660	BF086_18520	VU15_RS07540	BF9343_RS15890	BF638R_RS16325	BF3485	DNA helicase RecG	1488
43858_06210	BF59_40900	BF60_37220	BF086_42440				BF4090	LSU ribosomal protein L32p	186
43858_06250	BF59_40860	BF60_37180	BF086_42400					Hypothetical	117
43858_06310	BF59_40800	BF60_37120	BF086_42320	VU15_RS18390		BF638R_RS18975	BF4080	Hypothetical	195
43858_06380	BF59_40730	BF60_37060	BF086_42250					Hypothetical	120
43858_06450	BF59_40660	BF60_36980	BF086_42180	VU15_RS06380		BF638R_RS07155	BF4068	XRE family transcriptional regulator	375
43858_06460	BF59_40650	BF60_36970	BF086_42170				BF4067	Hypothetical	243
43858_06470	BF59_40640	BF60_36960	BF086_42160	VU15_RS18310	BF9343_RS18750	BF638R_RS18895	BF4066	Hypothetical	1185
43858_06500	BF59_40610	BF60_36940	BF086_42130	VU15_RS18300	BF9343_RS18560	BF638R_RS18885	BF4064	Hypothetical	1245
43858_06510	BF59_40540	BF60_36940	BF086_42120	VU15_RS18295	BF9343_RS18560	BF638R_RS18880	BF4063	Hypothetical	1275
43858_06940	BF59_40160	BF60_36470	BF086_41710					Hypothetical	126
43858_07080	BF59_40010	BF60_36330	BF086_41570				BF4005	Hypothetical	591
43858_07090	BF59_40000	BF60_36320	BF086_41560				BF4004	Hypothetical	738
43858_07580	BF59_33070	BF60_29970	BF086_34300				BF3337	Hypothetical	210
43858_07910	BF59_32740	BF60_29640	BF086_33970				BF3302	Hypothetical	177
43858_09510	BF59_13200	BF60_06040	BF086_21040	VU15_RS19955		BF638R_RS21390	BF1977	Hypothetical	1131
43858_09970	BF59_12170	BF60_10850	BF086_11350					Hypothetical	129
43858_10220	BF59_11880	BF60_10640	BF086_11120					Hypothetical	144
43858_10330	BF59_11790	BF60_10530	BF086_11000					Hypothetical	129
43858_10360	BF59_11760	BF60_10510	BF086_10970					Hypothetical	135
43858_10380	BF59_11740	BF60_10490	BF086_10950					Hypothetical	183
43858_10450	BF59_11680	BF60_10430	BF086_10880				BF1127	Hypothetical	198
43858_10480	BF59_11650	BF60_10400	BF086_10850					Hypothetical	126
43858_11290	BF59_33580	BF60_30450	BF086_34780					Hypothetical	138
43858_11430	BF59_33420	BF60_30300	BF086_34630					Hypothetical	120
43858_11650	BF59_12380	BF60_30060	BF086_34400	VU15_RS14950	BF9343_RS15275	BF638R_RS05670		DNA repair	870
43858_11930	BF59_34960	BF60_31130	BF086_35720					Hypothetical	141
43858_11970	BF59_34980	BF60_31160	BF086_35750					Hypothetical	138
43858_12270	BF59_35330	BF60_31470	BF086_36100					Hypothetical	120
43858_12430	BF59_35520	BF60_31640	BF086_36270					Hypothetical	117
43858_12480	BF59_35550	BF60_31700	BF086_36320					Hypothetical	117
43858_12970	BF59_36120	BF60_32200	BF086_36820				BF3606	Hypothetical	177
43858_12980	BF59_36130	BF60_32210	BF086_36830					Hypothetical	126
43858_13220	BF59_36290	BF60_32370	BF086_37130				BF3625	Hypothetical	123
43858_13480	BF59_36670	BF60_14110	BF086_37390	VU15_RS16375			BF3652	Polysaccharide biosynthesis protein CpsM(V)	696
43858_13490	BF59_25770		BF086_37400	VU15_RS16380				Glycosyltransferase	1035
43858_13500	BF59_25780	BF60_07470	BF086_37410	VU15_RS16385	BF9343_RS17790		BF0815	Capsular polysaccharide synthesis	1128
43858_13510	BF59_25790		BF086_37420	VU15_RS16390		BF638R_RS05110	BF1105	Glycosyltransferase	1287
43858_13540	BF59_25820	BF60_17500	BF086_37450	VU15_RS16405	BF9343_RS12415	BF638R_RS16690	BF3657	Glycosyltransferase	918
43858_13730	BF59_36900	BF60_32750	BF086_37640				BF3678	Hypothetical	141
43858_14160	BF59_37350	BF60_33160	BF086_38080	VU15_RS16685		BF638R_RS16980	BF3725	Hypothetical	750
43858_14840	BF59_38080		BF086_38740	VU15_RS17025		BF638R_RS17320	BF3795	Proline dehydrogenase	162
43858_14960	BF59_38190	BF60_33980	BF086_38840					Hypothetical	150
43858_14980	BF59_38210	BF60_34000	BF086_38860					Hypothetical	138
43858_15000	BF59_38230	BF60_34020	BF086_38890				BF3808	Hypothetical	159
43858_15110	BF59_38350	BF60_34650	BF086_39390					Hypothetical	117
43858_15130	BF59_38370	BF60_34670	BF086_39410	VU15_RS17150	BF9343_RS17425	BF638R_RS12700	BF3820	Predicted aspartyl protease	2094
43858_15140	BF59_38380	BF60_34680	BF086_39420	VU15_RS17155	BF9343_RS04040	BF638R_RS04335	BF0940	Glycosyl hydrolase family 3	2235
43858_15370	BF59_38600	BF60_34900	BF086_39660					Hypothetical	177
43858_15420	BF59_38660	BF60_34950	BF086_39720					Hypothetical	138
43858_15860	BF59_38780	BF60_35070	BF086_40220				BF3882	Hypothetical	162
43858_16080	BF59_39040	BF60_35330	BF086_40450	VU15_RS03495	BF9343_RS03535	BF638R_RS03840	BF3908	Hypothetical	159
43858_16410	BF59_39280	BF60_35560	BF086_40770				BF3929	Hypothetical	246
43858_16920	BF59_33830	BF60_30570	BF086_35030					Hypothetical	162
43858_16950	BF59_33860	BF60_30600	BF086_35060					Hypothetical	120
43858_18040	BF59_41070	BF60_37380	BF086_42590				BF4105	Hypothetical	168
43858_18360	BF59_06230	BF60_06000	BF086_05860				BF0629	Hypothetical	159
43858_18700	BF59_01690	BF60_01640	BF086_01430					Hypothetical	141
43858_19350	BF59_02420	BF60_02310	BF086_02100	VU15_RS01045	BF9343_RS01365	BF638R_RS00830	BF0234	Hypothetical	126
43858_20050	BF59_03100	BF60_03020	BF086_02810			BF638R_RS01490		Hypothetical	141
43858_20070	BF59_03120	BF60_03040	BF086_02830				BF0317	Hypothetical	159
43858_20450	BF59_03500	BF60_03410	BF086_03230					Hypothetical	114
43858_20830	BF59_04010	BF60_03770	BF086_03630					Hypothetical	126
43858_20870	BF59_04110	BF60_03810	BF086_03670	VU15_RS05035	BF9343_RS05195	BF638R_RS01880	BF0401	Restriction Modification, DNA binding protein	927
43858_20880	BF59_04120	BF60_03820	BF086_03680				BF0402	Hypothetical	159
43858_21450	BF59_37970	BF60_04490	BF086_04260	VU15_RS20375	BF9343_RS01925	BF638R_RS02245	BF4392	Hypothetical	1170
43858_21580	BF59_04780	BF60_04600	BF086_04390					Hypothetical	141
43858_21640	BF59_04840	BF60_04660	BF086_04450					Hypothetical	150
43858_21720	BF59_04930	BF60_04740	BF086_04530					Hypothetical	114
43858_21970	BF59_05180	BF60_04990	BF086_04790					Hypothetical	126
43858_22470	BF59_05710	BF60_05490	BF086_05280					Hypothetical	117
43858_22480	BF59_05720	BF60_05500	BF086_05290					Hypothetical	114
43858_22500	BF59_05740	BF60_05520	BF086_05310					Hypothetical	117
43858_23320	BF59_19810	BF60_17280	BF086_19960	VU15_RS08150	BF9343_RS18355	BF638R_RS09145	BF1908	Maltose O-acetyltransferase	564
43858_24140	BF59_20330	BF60_17510	BF086_21680	VU15_RS12470	BF9343_RS13330	BF638R_RS13370	BF2770	Hypothetical	150
43858_24460	BF59_20650	BF60_17820	BF086_22000					Hypothetical	156
43858_24720	BF59_20930	BF60_18040	BF086_22270					Hypothetical	135
43858_25150	BF59_21330	BF60_18610	BF086_22740				BF2123	Hypothetical	123
43858_25560	BF59_29630	BF60_19610	BF086_16450	VU15_RS18695				Fragilysin	1014	CTN86
43858_25570	BF59_29640	BF60_19620	BF086_16440	VU15_RS18690				IS200	183	CTN86
43858_25580	BF59_29650	BF60_19630	BF086_16430	VU15_RS18685				MPII	1191	CTN86
43858_25780	BF59_29840	BF60_19820	BF086_16230					Putative membrane protein	132	CTN86
43858_25860	BF59_29920	BF60_19900	BF086_16150	VU15_RS18560				Hypothetical	1293	CTN86
43858_25900	BF59_29970	BF60_19950	BF086_16100					Hypothetical	570	CTN86
43858_26070	BF59_30130	BF60_20110	BF086_15930					Putative lipoprotein	114	CTN86
43858_26130	BF59_30190	BF60_20160	BF086_15870	VU15_RS18445				Hypothetical	282	CTN86
43858_26140	BF59_30200	BF60_20170	BF086_15860	VU15_RS18440				Demethylase	144	CTN86
43858_26160	BF59_30220	BF60_20190	BF086_15840	VU15_RS18430		BF638R_RS17600		Hypothetical	255	CTN86
43858_26290	BF59_21780	BF60_19070	BF086_23200					Hypothetical	120
43858_26480	BF59_21990	BF60_19280	BF086_23410					Hypothetical	120
43858_26820	BF59_22320	BF60_20300	BF086_23750					Hypothetical	132
43858_26840	BF59_22340	BF60_20320	BF086_23770					Hypothetical	150
43858_27540	BF59_31990	BF60_28920	BF086_32410					Hypothetical	138
43858_27820	BF59_31690	BF60_28650	BF086_32130					Hypothetical	141
43858_27890	BF59_31620	BF60_28580	BF086_32060					Hypothetical	138
43858_28520	BF59_31010	BF60_27960	BF086_31430					Hypothetical	132
43858_28710	BF59_30820	BF60_27770	BF086_31220			BF638R_RS14165		Hypothetical	120
43858_28900	BF59_30640	BF60_27570	BF086_31020					Hypothetical	135
43858_28920	BF59_30620	BF60_27550	BF086_31000					Hypothetical	141
43858_29150	BF59_30400	BF60_27320	BF086_30740					Hypothetical	117
43858_29160		BF60_27330	BF086_30750	VU15_RS13080			BF3076	Hypothetical	114
43858_29430	BF59_29180	BF60_27060	BF086_30450					Hypothetical	219
43858_30100	BF59_28550	BF60_26440	BF086_29770					Hypothetical	144
43858_30120	BF59_28530	BF60_26420	BF086_29750	VU15_RS06400	BF9343_RS07115	BF638R_RS07160	BF1525	Hypothetical	132
43858_30440	BF59_28180	BF60_25990	BF086_29420					Hypothetical	153
43858_30740	BF59_27880	BF60_25700	BF086_29130			BF638R_RS13250	BF2743	Hypothetical	198
43858_31420	BF59_22430	BF60_20420	BF086_24690				BF2237	Hypothetical	156
43858_31570	BF59_22590	BF60_20570	BF086_24840					Succinyl-CoA ligase	141
43858_32130		BF60_20990	BF086_25410	VU15_RS10055			BF2314	Hypothetical	291
43858_32180	BF59_13830	BF60_21060	BF086_25480	VU15_RS10090	BF9343_RS05660	BF638R_RS00920	BF2319	Tyrosine recombinase	996
43858_32450	BF59_35760	BF60_21350	BF086_25740	VU15_RS10215			BF2349	Hypothetical	465
43858_32930	BF59_23460	BF60_22590	BF086_26220					Hypothetical	144
43858_33210	BF59_23740	BF60_22870	BF086_26510					Hypothetical	159
43858_33920	BF59_24850	BF60_21560	BF086_12900	VU15_RS11095	BF9343_RS08275	BF638R_RS09925	BF2867	Hypothetical	339
43858_33930	BF59_24860	BF60_21550	BF086_12910	VU15_RS11100		BF638R_RS09945	BF2868	ATP-dependent DNA helicase RecQ	561
43858_33960	BF59_24890		BF086_12660	VU15_RS11120				Hypothetical	348
43858_34280	BF59_25360	BF60_22260	BF086_12010	VU15_RS11310	BF9343_RS08175	BF638R_RS21280	BF2795	Conjugative transposon protein TraE	357
43858_34860	BF59_06800	BF60_06420	BF086_06270	VU15_RS02795		BF638R_RS03205	BF0699	Hypothetical	171
43858_35860	BF59_08450	BF60_07370	BF086_07230					Hypothetical	123
43858_35900	BF59_28260	BF60_26050	BF086_07270	VU15_RS06440	BF9343_RS13360	BF638R_RS06705	BF1533	Polysaccharide biosynthesis protein	1545
43858_36200	BF59_08840	BF60_07700	BF086_07560					Hypothetical	123
43858_36790	BF59_09460	BF60_08310	BF086_08180				BF0902	Hypothetical	129
43858_37090	BF59_09760	BF60_08600	BF086_08480					Hypothetical	126
43858_37800	BF59_41940	BF60_38260	BF086_43450					Hypothetical	123
43858_37970	BF59_42110	BF60_38430	BF086_43620					Hypothetical	177
43858_38080	BF59_42220	BF60_38540	BF086_43740					Hypothetical	114
43858_38200	BF59_42340	BF60_38660	BF086_43860				BF4282	Hypothetical	171
43858_38280	BF59_42540	BF60_38750	BF086_43950	VU15_RS19835	BF9343_RS20980	BF638R_RS20150	BF4293	Histidine kinase	1023
43858_38290	BF59_42530	BF60_38740	BF086_43940	VU15_RS19830				Hypothetical	129
43858_38500	BF59_42870	BF60_38970	BF086_44170					Hypothetical	147
43858_38640	BF59_01310	BF60_39350	BF086_44310	VU15_RS20095	BF9343_RS20120	BF638R_RS21740	BF4334	Hypothetical	1611
43858_38770	BF59_43240	BF60_39480	BF086_44440					Hypothetical	141
43858_38810	BF59_43270	BF60_39510	BF086_44470					Hypothetical	114
43858_39020	BF59_43490	BF60_39730	BF086_44690				BF4371	Hypothetical	171
43858_39250	BF59_43620	BF60_39970	BF086_44940					Hypothetical	240
43858_39340	BF59_43780	BF60_40160	BF086_45020	VU15_RS20450	BF9343_RS20495	BF638R_RS20795	BF4408	Hypothetical	1305
43858_39430	BF59_43790	BF60_40170	BF086_45130	VU15_RS20455	BF9343_RS20495	BF638R_RS20795	BF4409	Hypothetical	1308
43858_39480	BF59_43830	BF60_40220	BF086_45180				BF4414	Hypothetical	207
43858_39500	BF59_43850	BF60_40240	BF086_45200					Hypothetical	126
43858_39550	BF59_43900	BF60_40290	BF086_45250					Hypothetical	135
43858_39620	BF59_43970	BF60_40360	BF086_45320					Hypothetical	138
43858_39800	BF59_44050	BF60_40540	BF086_45520					Hypothetical	135
43858_39810	BF59_44060	BF60_40550	BF086_45530					Hypothetical	117
43858_40190	BF59_12650	BF60_11340	BF086_11840				BF1221	Hypothetical	126
43858_40200	BF59_12660	BF60_11350	BF086_11850					Hypothetical	114
43858_40780	BF59_13480	BF60_12170	BF086_13790					Hypothetical	144
43858_41300	BF59_14620	BF60_12840	BF086_14450					Hypothetical	117
43858_41370	BF59_14690	BF60_12900	BF086_14510					Hypothetical	135
43858_41430	BF59_14740	BF60_07580	BF086_14560	VU15_RS05965	BF9343_RS03525	BF638R_RS03765	BF1431	UDP 4 amino 4 deoxy L arabinose oxoglutarate aminotransferase	1161
43858_41740	BF59_15010	BF60_13260	BF086_14870	VU15_RS06110	BF9343_RS00200	BF638R_RS06885	BF1461	Hypothetical	1152
43858_41920	BF59_15190	BF60_13440	BF086_15050					Hypothetical	117
43858_42110	BF59_15370	BF60_13620	BF086_15250					ABC transporter permease	132
43858_42230	BF59_15480	BF60_13740	BF086_15370	VU15_RS06320	BF9343_RS06675	BF638R_RS07095	BF1507	ABC-type antimicrobial peptide transport system	1251
43858_42310	BF59_15550	BF60_13810	BF086_15450	VU15_RS06355	BF9343_RS10370	BF638R_RS07130	BF1515	Two-component system response regulator	1356
43858_42480	BF59_39260	BF60_13950	BF086_15610	VU15_RS06405	BF9343_RS17865	BF638R_RS07165	BF1526	Hypothetical	348
43858_42530	BF59_15730	BF60_14000	BF086_15660	VU15_RS03380	BF9343_RS07135	BF638R_RS07185	BF0805	Glucose-1-phosphate thymidylyltransferase	891
43858_42770	BF59_16110	BF60_14260	BF086_16640	VU15_RS06585	BF9343_RS14045	BF638R_RS07350	BF1561	Acetyltransferase	303
43858_42860	BF59_16190	BF60_14350	BF086_16730				BF1570	Hypothetical	147
43858_43360	BF59_16740	BF60_14850	BF086_17230					Hypothetical	144
43858_43530	BF59_16910	BF60_15010	BF086_17400				BF1647	Hypothetical	174
43858_44230	BF59_17680	BF60_15660	BF086_18060	VU15_RS07270	BF9343_RS03800	BF638R_RS04100	BF1720	Alpha L fucosidase	1431
43858_44240		BF60_15650	BF086_18070	VU15_RS07275			BF1721	AAA domain	516
43858_44250	BF59_17690	BF60_15640	BF086_18110					Hypothetical	114
1The genes listed were identified in a genome-wide BLASTP search that used ETBF strain 2-078382-3 as a query and then filtered based on presence in 4/5 ETBF genomes and either no match or less than 10% homology to genes in strain NCTC 9343.
Legend	BLASTp (% Similarity)
	1
	0.99
	0.95
	0.9
	0.8
	0.7
	<70%
	<10% Identitity (Paralogue)
	No Match (Missing gene)
	No Match (Missing gene)
